# Supplementary material for: Investigations on Transfer of Pathogens between Foster Cows and Calves during the Suckling Period
Source: Animals (Basel). 2021 Sep 19;11(9):2738. doi: 10.3390/ani11092738 (PMC8469241; doi:10.3390/ani11092738)
Supplement: Supplementary file 1 [file animals-11-02738-s001.zip]

Archive with 1 entries (1 files):
- animals-1373986-supplementary.pdf
